# Supplementary material for: Isolation of Brucella inopinata from a White’s tree frog (Litoria caerulea): pose exotic frogs a potential risk to human health?
Source: Front Microbiol. 2023 Jun 8;14:1173252. doi: 10.3389/fmicb.2023.1173252 (PMC10285381; doi:10.3389/fmicb.2023.1173252)
Supplement: Supplementary file 1 [file Table_1.xlsx]

## Sheet: Thrity-tree Brucella from tree
Genome ID	Genome Name	Genome Status	Publication	BioProject Accession	GenBank Accessions	Contigs	Size	CDS	Collection Year	Isolation Country	Host Name
262698	Brucella abortus bv. 1 str. 9-941	Complete	15805518	PRJNA9619	AE017223,AE017224	2	3286445	3476		USA	Cow (Bos taurus)
1.86785e+06	Brucella B13-0095	WGS	27734009	PRJNA326393	MAIL00000000	34	3153099	3335	2010	USA	Pac-Man frog (Ceratophyrs ornate)
483179	Brucella canis ATCC 23365	Complete		PRJNA20243	CP000872,CP000873	2	3312769	3435	2005	Brazil	Dog (Canis lupus familiaris)
520457	Brucella ceti B1/94	WGS		PRJNA33573	ACEK00000000	14	3337159	3386		Scotland	Harbor porpoise (Phocoena phocoena)
234.771	Brucella FO700662	WGS		PRJNA906025	JARQXC000000000	40	3333147	3262	2018	Switzerland	White's Tree Frog (Litoria caerulea):
470735	Brucella inopinata BO1	WGS	17977982	PRJNA41855	ADEZ00000000	55	3366774	3404	2005	USA	Human (Homo sapiens)
224914	Brucella melitensis bv. 1 str. 16M	Complete	11756688	PRJNA180	AE008917,AE008918	2	3294931	3499			Goat (Capra hircus)
568815	Brucella microti CCM 4915	Complete	19653890	PRJNA32233	CP001578,CP001579	2	3337369	3410		Czech Republic	Common vole (Microtus arvalis)
444164	Brucella microti strain Brucella microti-like	WGS		PRJEB26927	CADCXZ000000000	29	3316479	3242	2017	France	Marsh frog (Pelophylax ridibundus)
520456	Brucella neotomae 5K33	WGS	13470254	PRJNA33567	ACEH00000000	11	3329623	3434		USA	Desert wood rat (Neotoma lepida Thomas)
444178	Brucella ovis ATCC 25840	Complete		PRJNA12514	CP000709,CP000708	2	3275590	3543		Australia	Sheep, Ovis aries
520462	Brucella pinnipedialis B2/94	Complete	21745361	PRJNA41867	CP002078.1,CP002079.1	2	3399268	3416			Phoca vitulina (Common Seal)
1.14995e+06	Brucella sp. 09RB8471	Complete	28300153	PRJNA347475	CP019346,CP019347	2	3434749	3640	2009	Germany	Edible bullfrog, Pyxicephalus edulis
1.84405e+06	Brucella sp. 09RB8910	Complete	28300153	PRJNA347474	CP019390,CP019391	2	3592978	3757	2009	Germany	Edible bullfrog, Pyxicephalus edulis
1.84405e+06	Brucella sp. 09RB8913	WGS	28300153	PRJNA588443	WJXP00000000	109	3331583	3326	2009	Germany	Pyxicephalus edulis (African bullfrog)
1.84405e+06	Brucella sp. 09RB8918	WGS	28300153	PRJNA588443	WJXS00000000	100	3355451	3339	2009	Germany	Pyxicephalus edulis (African bullfrog)
1.84404e+06	Brucella sp. 10RB9210	WGS	28300153	PRJNA588443	WJXR00000000	146	3439636	3498	2009	Germany	Pyxicephalus edulis (African bullfrog)
1.84403e+06	Brucella sp. 10RB9212	WGS	28300153	PRJNA588443	WJXT00000000	106	3505336	3570	2009	Germany	Pyxicephalus edulis (African bullfrog)
1.84404e+06	Brucella sp. 10RB9213	WGS	28300153	PRJNA588443	WJXQ00000000	61	3483775	3484	2009	Germany	Pyxicephalus edulis (African bullfrog)
1.84404e+06	Brucella sp. 10RB9214	WGS	28300153	PRJNA588443	WJXU00000000	98	3562813	3482	2009	Germany	Pyxicephalus edulis (African bullfrog)
1.14995e+06	Brucella sp. 10RB9215	Complete	28300153	PRJEB14686	LT599047,LT599048	2	3562813	3519	2009	Tanzania	African bull frog, Pyxicephalus edulis
1.88592e+06	Brucella sp. 141012304	Complete	27785661	PRJEB15074	LT605585,LT605586	2	3442381	3444	2014	Germany	Taeniura lymma (Bluespotted Ribbontail Ray)
2.73045e+06	Brucella sp. 191011898	WGS	32699967	PRJEB37990	CAEMYB000000000	72	3341750	3337	2020	Germany	Panther chameleon (Furcifer pardalis)
2.59263e+06	Brucella sp. 2280	Complete	35456863	PRJNA549556	CP045697,CP045698	2	3584454	3648	2019	Australia	Human (Homo sapiens)
2.82114e+06	Brucella sp. 458	Complete	35456863	PRJNA549556	CP072546,CP072547	2	3316585	3230	2021	Australia	Human (Homo sapiens)
2.76935e+06	Brucella sp. 6810	Complete	35456863	PRJNA549556	CP061088,CP061089,CP061090	3	3522919	3606	2020	Australia	Human (Homo sapiens)
520449	Brucella sp. 83/13	WGS	22930339	PRJNA33045	ACBQ00000000	20	3153851	3167	1964	Australia	Rodent
693750	Brucella sp. BO2	Complete	20105296	PRJNA549556	CP065399,CP065400	2	3290672	3196	2007	Australia	Human (Homo sapiens)
2.69191e+06	Brucella sp. BO3	Complete	32719850	PRJNA597040	CP047232,CP047233	2	3378310	3343	2019	France	Human (Homo sapiens)
981386	Brucella sp. F60	Complete	26928956	PRJEB12176	LN997863,LN997864	2	3238137	3427	2008	Austria	Red fox (Vulpes vulpes)
981387	Brucella sp. F965	Complete	26928956	PRJEB12177	LN998033,LN998034	2	3238138	3426	2008	Austria	Red fox (Vulpes vulpes)
520448	Brucella sp. NVSL 07-0026	WGS	25242540	PRJNA36511	ACXD00000000	17	3297137	3531	2007	USA	Baboon (Papio sp.)
204722	Brucella suis 1330	Complete	12271122	PRJNA320	AE014291,AE014292	2	3315175	3432			Pig (Sus scrofa)
