# Supplementary material for: Isolation of Brucella inopinata from a White’s tree frog (Litoria caerulea): pose exotic frogs a potential risk to human health?
Source: Front Microbiol. 2023 Jun 8;14:1173252. doi: 10.3389/fmicb.2023.1173252 (PMC10285381; doi:10.3389/fmicb.2023.1173252)
Supplement: Supplementary file 2 [file Table_2.XLSX]

## Sheet: BVBRC_genome(2)
PATRIC Genome ID	Genome Name	Publication	BioProject Accession	GenBank Accessions	Contigs	Size	CDS	Collection Year	Isolation Country
1.43745e+06	Ochrobactrum rhizosphaerae SJY1		PRJNA231972	AZRT00000000	198	5245769	5261	2013	China
360313	Ochrobactrum sp. CDB2	23599296	PRJNA159249	AKVI00000000	146	4971228	4894	1998	Australia
419475	Ochrobactrum pseudogrignonense strain K8		PRJNA321461	CP015775,CP015776	2	4992805	4975	2010	Malaysia
439376	Ochrobactrum anthropi ATCC 49188		PRJNA19485	CP000758,CP000759,CP000762,CP000763,CP000760,CP000761	6	5205777	5025
641118	Ochrobactrum intermedium LMG 3301		PRJNA37725	ACQA00000000	4	4725392	4533
