# Supplementary material for: Isolation of Brucella inopinata from a White’s tree frog (Litoria caerulea): pose exotic frogs a potential risk to human health?
Source: Front Microbiol. 2023 Jun 8;14:1173252. doi: 10.3389/fmicb.2023.1173252 (PMC10285381; doi:10.3389/fmicb.2023.1173252)
Supplement: Supplementary file 4 [file Table_4.XLSX]

## Sheet: Sheet1
Region	Genome ID	Accession	BRC ID	Start	End	Length	Strand	PATRIC genus-specific families (PLfams)	PATRIC cross-genus families (PGfams)	AA Length	Product	Llength
Region 1	1.21832e+06	1218315.22.con.0020	fig|1218315.22.rna.43	193697	193771	75	+				tRNA-Thr-GGT	5688
Region 1	1.21832e+06	1218315.22.con.0020	fig|1218315.22.peg.2649	193851	194126	276	+	PLF_234_00002773	PGF_03215374	91	Phage integrase
Region 1	1.21832e+06	1218315.22.con.0020	fig|1218315.22.peg.2650	194532	195044	513	+			170	hypothetical protein
Region 1	1.21832e+06	1218315.22.con.0020	fig|1218315.22.peg.2651	195119	195433	315	+			104	hypothetical protein
Region 1	1.21832e+06	1218315.22.con.0020	fig|1218315.22.peg.2652	195752	197131	1380	-	PLF_234_00004631	PGF_08031552	459	FIG00451711: Periplasmic sensor signal transduction histidine kinase
Region 1	1.21832e+06	1218315.22.con.0020	fig|1218315.22.peg.2653	197131	197790	660	-	PLF_234_00008218	PGF_07420062	219	Two-component transcriptional response regulator, OmpR family
Region 1	1.21832e+06	1218315.22.con.0020	fig|1218315.22.peg.2654	198006	198479	474	+	PLF_234_00004812	PGF_07572988	157	hypothetical protein
Region 1	1.21832e+06	1218315.22.con.0020	fig|1218315.22.peg.2655	198573	198728	156	+			51	hypothetical protein
Region 1	1.21832e+06	1218315.22.con.0020	fig|1218315.22.peg.2656	198819	198956	138	-	PLF_234_00006627	PGF_06337243	45	hypothetical protein
Region 1	1.21832e+06	1218315.22.con.0020	fig|1218315.22.peg.2657	199005	199385	381	+	PLF_234_00000010	PGF_01030706	126	hypothetical protein
Region 2	1.21832e+06	1218315.22.con.0039	fig|1218315.22.peg.3240	247	1509	1263	-	PLF_234_00004710	PGF_01032143	420	Aspartyl-tRNA(Asn) amidotransferase subunit A (EC 6.3.5.6) @ Glutamyl-tRNA(Gln) amidotransferase subunit A (EC 6.3.5.7)	17834
Region 2	1.21832e+06	1218315.22.con.0039	fig|1218315.22.peg.3241	1576	2496	921	-	PLF_234_00004830	PGF_08071560	306	Transcriptional regulator, LysR family
Region 2	1.21832e+06	1218315.22.con.0039	fig|1218315.22.peg.3242	2528	3751	1224	-	PLF_234_00004709	PGF_01032142	407	hypothetical protein
Region 2	1.21832e+06	1218315.22.con.0039	fig|1218315.22.peg.3243	4053	4658	606	-	PLF_234_00006733	PGF_06351141	201	hypothetical protein
Region 2	1.21832e+06	1218315.22.con.0039	fig|1218315.22.peg.3244	4670	5566	897	-	PLF_234_00007062	PGF_06686268	298	hypothetical protein
Region 2	1.21832e+06	1218315.22.con.0039	fig|1218315.22.peg.3245	5576	6541	966	-	PLF_234_00004575	PGF_06350405	321	Flavodoxin reductases (ferredoxin-NADPH reductases) family 1; Vanillate O-demethylase oxidoreductase (EC 1.14.13.-)
Region 2	1.21832e+06	1218315.22.con.0039	fig|1218315.22.peg.3246	6564	7754	1191	-	PLF_234_00004708	PGF_10363001	396	Phenylpropionate dioxygenase and related ring-hydroxylating dioxygenases, large terminal subunit
Region 2	1.21832e+06	1218315.22.con.0039	fig|1218315.22.peg.3247	7951	8391	441	-	PLF_234_00001624	PGF_00016546	146	Lactoylglutathione lyase (EC 4.4.1.5)
Region 2	1.21832e+06	1218315.22.con.0039	fig|1218315.22.peg.3248	8739	9296	558	-	PLF_234_00003919	PGF_01048095	185	Mobile element protein
Region 2	1.21832e+06	1218315.22.con.0039	fig|1218315.22.peg.3249	9323	9685	363	-	PLF_234_00006592	PGF_06376972	120	Mobile element protein
Region 2	1.21832e+06	1218315.22.con.0039	fig|1218315.22.peg.3250	9819	10016	198	+		PGF_01000105	65	Mobile element protein
Region 2	1.21832e+06	1218315.22.con.0039	fig|1218315.22.peg.3251	10451	11431	981	-	PLF_234_00004829	PGF_00404711	326	Biphenyl-2,3-diol 1,2-dioxygenase (EC 1.13.11.39)
Region 2	1.21832e+06	1218315.22.con.0039	fig|1218315.22.peg.3252	11489	12334	846	-	PLF_234_00004576	PGF_04882920	281	Fumarylacetoacetate hydrolase family protein
Region 2	1.21832e+06	1218315.22.con.0039	fig|1218315.22.peg.3253	12474	13304	831	-	PLF_234_00004638	PGF_07537955	276	hypothetical protein
Region 2	1.21832e+06	1218315.22.con.0039	fig|1218315.22.peg.3254	13424	14611	1188	+	PLF_234_00004828	PGF_07548031	395	hypothetical protein
Region 2	1.21832e+06	1218315.22.con.0039	fig|1218315.22.peg.3255	14670	15527	858	+		PGF_04375422	285	ABC transporter, permease protein 1 (cluster 4, leucine/isoleucine/valine/benzoate)
Region 2	1.21832e+06	1218315.22.con.0039	fig|1218315.22.peg.3256	15524	16537	1014	+	PLF_234_00004564	PGF_03093622	337	Branched-chain amino acid transport system permease protein LivM (TC 3.A.1.4.1)
Region 2	1.21832e+06	1218315.22.con.0039	fig|1218315.22.peg.3257	16539	17342	804	+	PLF_234_00004827	PGF_10545653	267	ABC transporter, ATP-binding protein 1 (cluster 4, leucine/isoleucine/valine/benzoate)
Region 2	1.21832e+06	1218315.22.con.0039	fig|1218315.22.peg.3258	17347	18081	735	+	PLF_234_00004705	PGF_08225224	244	Branched-chain amino acid transport ATP-binding protein LivF (TC 3.A.1.4.1)
Region 3	1.21832e+06	1218315.22.con.0016	fig|1218315.22.peg.2324	18004	18462	459	-	PLF_234_00006779	PGF_05463006	152	hypothetical protein	3418
Region 3	1.21832e+06	1218315.22.con.0016	fig|1218315.22.peg.2325	18715	18993	279	-	PLF_234_00006758	PGF_06633171	92	hypothetical protein
Region 3	1.21832e+06	1218315.22.con.0016	fig|1218315.22.peg.2326	19082	19378	297	-	PLF_234_00004831	PGF_02214766	98	Addiction module antidote protein
Region 3	1.21832e+06	1218315.22.con.0016	fig|1218315.22.peg.2327	19380	19781	402	-	PLF_234_00005010	PGF_01032343	133	Phage protein (ACLAME 827)
Region 3	1.21832e+06	1218315.22.con.0016	fig|1218315.22.peg.2328	19902	20186	285	-	PLF_234_00005870	PGF_07553764	94	hypothetical protein
Region 3	1.21832e+06	1218315.22.con.0016	fig|1218315.22.peg.2329	20278	21075	798	+	PLF_234_00004909	PGF_00938204	265	Phage tail fiber protein
Region 3	1.21832e+06	1218315.22.con.0016	fig|1218315.22.peg.2330	21075	21422	348	+	PLF_234_00006689	PGF_08225224	115	hypothetical protein
Region 4	1.21832e+06	1218315.22.con.0012	fig|1218315.22.rna.34	109977	110061	85	+				tRNA-Leu-GAG	3587
Region 4	1.21832e+06	1218315.22.con.0012	fig|1218315.22.peg.2020	110147	111391	1245	+	PLF_234_00003446	PGF_01615525	414	Phage integrase
Region 4	1.21832e+06	1218315.22.con.0012	fig|1218315.22.peg.2021	111425	111817	393	-	PLF_234_00000010	PGF_01030706	130	hypothetical protein
Region 4	1.21832e+06	1218315.22.con.0012	fig|1218315.22.peg.2022	112274	112684	411	+	PLF_234_00007290	PGF_07130681	136	hypothetical protein
Region 4	1.21832e+06	1218315.22.con.0012	fig|1218315.22.peg.2023	112936	113199	264	-	PLF_234_00004604	PGF_09258168	87	Ribonuclease HI (EC 3.1.26.4)
Region 4	1.21832e+06	1218315.22.con.0012	fig|1218315.22.peg.2024	113196	113564	369	-	PLF_234_00006961	PGF_05753796	122	hypothetical protein
Region 5	1.21832e+06	1218315.22.con.0007	fig|1218315.22.peg.1137	196970	197914	945	+	PLF_234_00002019	PGF_10512761	314	Lysophospholipase (EC 3.1.1.5); Monoglyceride lipase (EC 3.1.1.23)	3881
Region 5	1.21832e+06	1218315.22.con.0007	fig|1218315.22.peg.1138	198178	198822	645	+	PLF_234_00005292	PGF_00423738	214	Dolichol-phosphate mannosyltransferase
Region 5	1.21832e+06	1218315.22.con.0007	fig|1218315.22.peg.1139	198815	199144	330	+	PLF_234_00005293	PGF_00309283	109	hypothetical protein
Region 5	1.21832e+06	1218315.22.con.0007	fig|1218315.22.peg.1140	199238	200245	1008	+	PLF_234_00005294	PGF_01032528	335	hypothetical protein
Region 5	1.21832e+06	1218315.22.con.0007	fig|1218315.22.peg.1141	200273	200461	189	-	PLF_234_00005295	PGF_10410292	62	UDP-glucose 6-dehydrogenase (EC 1.1.1.22)
Region 5	1.21832e+06	1218315.22.con.0007	fig|1218315.22.peg.1142	200468	200851	384	+	PLF_234_00002019	PGF_10512761	127	Lysophospholipase (EC 3.1.1.5); Monoglyceride lipase (EC 3.1.1.23)
Region 6	1.21832e+06	1218315.22.con.0007	fig|1218315.22.peg.1155	211494	211886	393	+	PLF_234_00000002	PGF_01000105	130	Mobile element protein	13108
Region 6	1.21832e+06	1218315.22.con.0007	fig|1218315.22.peg.1156	212631	212927	297	-	PLF_234_00005002	PGF_07464278	98	hypothetical protein
Region 6	1.21832e+06	1218315.22.con.0007	fig|1218315.22.peg.1157	213308	213604	297	+	PLF_234_00005219	PGF_00263136	98	Phage transcriptional regulator Mup02, Ner
Region 6	1.21832e+06	1218315.22.con.0007	fig|1218315.22.peg.1158	213746	214087	342	-	PLF_234_00005743	PGF_01032788	113	hypothetical protein
Region 6	1.21832e+06	1218315.22.con.0007	fig|1218315.22.peg.1159	214189	216357	2169	+	PLF_234_00005257	PGF_02998235	722	FIG00602426: hypothetical protein
Region 6	1.21832e+06	1218315.22.con.0007	fig|1218315.22.peg.1160	216361	217704	1344	+	PLF_234_00005258	PGF_08225224	447	Phage tail fiber protein
Region 6	1.21832e+06	1218315.22.con.0007	fig|1218315.22.peg.1161	217704	218213	510	+	PLF_234_00005650	PGF_07478452	169	hypothetical protein
Region 6	1.21832e+06	1218315.22.con.0007	fig|1218315.22.peg.1162	218203	219090	888	-	PLF_234_00002216	PGF_01030731	295	hypothetical protein
Region 6	1.21832e+06	1218315.22.con.0007	fig|1218315.22.peg.1163	219163	219288	126	-			41	hypothetical protein
Region 6	1.21832e+06	1218315.22.con.0007	fig|1218315.22.peg.1164	219535	220806	1272	+	PLF_234_00004596	PGF_06144084	423	Phage tail sheath protein FI
Region 6	1.21832e+06	1218315.22.con.0007	fig|1218315.22.peg.1165	220819	221337	519	+	PLF_234_00004689	PGF_00385079	172	Phage tail tube protein FII
Region 6	1.21832e+06	1218315.22.con.0007	fig|1218315.22.peg.1166	221350	221817	468	+	PLF_234_00004811	PGF_00142249	155	hypothetical protein
Region 6	1.21832e+06	1218315.22.con.0007	fig|1218315.22.peg.1167	221902	222762	861	+	PLF_234_00004365	PGF_10021090	286	Phage tail formation protein D
Region 6	1.21832e+06	1218315.22.con.0007	fig|1218315.22.peg.1168	222774	223319	546	-	PLF_234_00005639	PGF_07578878	181	hypothetical protein
Region 6	1.21832e+06	1218315.22.con.0007	fig|1218315.22.peg.1169	223509	224312	804	+	PLF_234_00004206	PGF_00052858	267	Site-specific DNA methylase
Region 6	1.21832e+06	1218315.22.con.0007	fig|1218315.22.rna.21	224526	224602	77	-				tRNA-Met-CAT
Region 7	1.21832e+06	1218315.22.con.0002	fig|1218315.22.rna.5	52	128	77	+				tRNA-Met-CAT	12326	24014	total
Region 7	1.21832e+06	1218315.22.con.0002	fig|1218315.22.peg.305	230	370	141	+			46	hypothetical protein
Region 7	1.21832e+06	1218315.22.con.0002	fig|1218315.22.peg.306	636	1310	675	+	PLF_234_00002537	PGF_01030758	224	hypothetical protein
Region 7	1.21832e+06	1218315.22.con.0002	fig|1218315.22.peg.307	1486	2925	1440	+	PLF_234_00002404	PGF_08225224	479	hypothetical protein
Region 7	1.21832e+06	1218315.22.con.0002	fig|1218315.22.rna.6	3053	3142	90	-				tRNA-Ser-CGA
Region 7	1.21832e+06	1218315.22.con.0002	fig|1218315.22.peg.308	3337	3561	225	-	PLF_234_00005902	PGF_07589965	74	hypothetical protein
Region 7	1.21832e+06	1218315.22.con.0002	fig|1218315.22.peg.309	3698	4282	585	-	PLF_234_00002816	PGF_09978608	194	Transposase
Region 7	1.21832e+06	1218315.22.con.0002	fig|1218315.22.peg.310	4554	4790	237	-	PLF_234_00003623	PGF_08225224	78	Mobile element protein
Region 7	1.21832e+06	1218315.22.con.0002	fig|1218315.22.peg.311	4858	5094	237	-			78	hypothetical protein
Region 7	1.21832e+06	1218315.22.con.0002	fig|1218315.22.peg.312	5382	5720	339	-	PLF_234_00006969	PGF_05426137	112	hypothetical protein
Region 7	1.21832e+06	1218315.22.con.0002	fig|1218315.22.peg.313	5829	6332	504	+	PLF_234_00006791	PGF_05468108	167	hypothetical protein
Region 7	1.21832e+06	1218315.22.con.0002	fig|1218315.22.peg.314	6712	7785	1074	-	PLF_234_00005300	PGF_08105410	357	hypothetical protein
Region 7	1.21832e+06	1218315.22.con.0002	fig|1218315.22.peg.315	8647	9552	906	-	PLF_234_00005299	PGF_08759457	301	Shufflon-specific DNA recombinase
Region 7	1.21832e+06	1218315.22.con.0002	fig|1218315.22.peg.316	9616	10332	717	-	PLF_234_00007093	PGF_00406764	238	Putative endonuclease
Region 7	1.21832e+06	1218315.22.con.0002	fig|1218315.22.peg.317	10325	12004	1680	-	PLF_234_00005548	PGF_07312594	559	hypothetical protein
Region 7	1.21832e+06	1218315.22.con.0002	fig|1218315.22.rna.7	12289	12378	90	-				tRNA-Ser-CGA
Region 7	1.21832e+06	1218315.22.con.0037	fig|1218315.22.peg.3229	41518	41910	393	-	PLF_234_00000002	PGF_01000105	130	Mobile element protein	11688
Region 7	1.21832e+06	1218315.22.con.0037	fig|1218315.22.peg.3230	41907	42275	369	-	PLF_234_00000001	PGF_01000105	122	Mobile element protein
Region 7	1.21832e+06	1218315.22.con.0037	fig|1218315.22.peg.3231	42408	43613	1206	-	PLF_234_00004636	PGF_07491936	401	hypothetical protein
Region 7	1.21832e+06	1218315.22.con.0037	fig|1218315.22.peg.3232	43610	44314	705	-	PLF_234_00005836	PGF_08038469	234	hypothetical protein
Region 7	1.21832e+06	1218315.22.con.0037	fig|1218315.22.peg.3233	44333	45022	690	+	PLF_234_00004629	PGF_10497446	229	hypothetical protein
Region 7	1.21832e+06	1218315.22.con.0037	fig|1218315.22.peg.3234	45031	48465	3435	-	PLF_234_00005296	PGF_08225224	1144	hypothetical protein
Region 7	1.21832e+06	1218315.22.con.0037	fig|1218315.22.peg.3235	48462	49112	651	-	PLF_234_00004826	PGF_07716714	216	hypothetical protein
Region 7	1.21832e+06	1218315.22.con.0037	fig|1218315.22.peg.3236	49102	50559	1458	-	PLF_234_00004703	PGF_08225224	485	hypothetical protein
Region 7	1.21832e+06	1218315.22.con.0037	fig|1218315.22.peg.3237	51615	51794	180	+	PLF_234_00004048	PGF_01000105	59	Mobile element protein
Region 7	1.21832e+06	1218315.22.con.0037	fig|1218315.22.peg.3238	51791	52519	729	+	PLF_234_00004589	PGF_01000105	242	Mobile element protein
Region 7	1.21832e+06	1218315.22.con.0037	fig|1218315.22.rna.57	53130	53206	77	-				tRNA-Met-CAT
Region 8	1.21832e+06	1218315.22.con.0015	fig|1218315.22.peg.2211	65238	66014	777	-	PLF_234_00004813	PGF_10106935	258	ABC transporter, ATP-binding protein (cluster 3, basic aa/glutamine/opines)	6856
Region 8	1.21832e+06	1218315.22.con.0015	fig|1218315.22.peg.2212	66016	66678	663	-	PLF_234_00004814	PGF_07804709	220	ABC transporter, permease protein (cluster 3, basic aa/glutamine/opines)
Region 8	1.21832e+06	1218315.22.con.0015	fig|1218315.22.peg.2213	66678	67325	648	-	PLF_234_00004815	PGF_07804709	215	ABC transporter, permease protein (cluster 3, basic aa/glutamine/opines)
Region 8	1.21832e+06	1218315.22.con.0015	fig|1218315.22.peg.2214	67382	67705	324	-	PLF_234_00004816	PGF_05873585	107	ABC transporter, substrate-binding protein (cluster 3, basic aa/glutamine/opines)
Region 8	1.21832e+06	1218315.22.con.0015	fig|1218315.22.peg.2215	67674	68201	528	-	PLF_234_00004816	PGF_05873585	175	ABC transporter, substrate-binding protein (cluster 3, basic aa/glutamine/opines)
Region 8	1.21832e+06	1218315.22.con.0015	fig|1218315.22.peg.2216	68254	68388	135	-	PLF_234_00005076	PGF_07625730	44	hypothetical protein
Region 8	1.21832e+06	1218315.22.con.0015	fig|1218315.22.peg.2217	68404	69567	1164	-	PLF_234_00004817	PGF_10428547	387	Acyl-CoA dehydrogenase
Region 8	1.21832e+06	1218315.22.con.0015	fig|1218315.22.peg.2218	69564	70730	1167	-	PLF_234_00004565	PGF_00414833	388	CaiB/BaiF family protein
Region 8	1.21832e+06	1218315.22.con.0015	fig|1218315.22.peg.2219	70735	70956	222	-	PLF_234_00004992	PGF_07721995	73	hypothetical protein
Region 8	1.21832e+06	1218315.22.con.0015	fig|1218315.22.peg.2220	71097	71339	243	+		PGF_00006278	80	Formiminoglutamic iminohydrolase (EC 3.5.3.13)
Region 8	1.21832e+06	1218315.22.con.0015	fig|1218315.22.peg.2221	71336	72094	759	+	PLF_234_00004624	PGF_07711219	252	Histidine utilization repressor
Region 9	1.21832e+06	1218315.22.con.0028	fig|1218315.22.peg.2908	6252	7544	1293	-	PLF_234_00004579	PGF_12761104	430	L-rhamnose isomerase (EC 5.3.1.14)	10795
Region 9	1.21832e+06	1218315.22.con.0028	fig|1218315.22.peg.2909	7576	9672	2097	-	PLF_234_00004602	PGF_00036268	698	Predicted rhamnulose-1-phosphate aldolase (EC 4.1.2.19) / Predicted lactaldehyde dehydrogenase (EC 1.2.1.22)
Region 9	1.21832e+06	1218315.22.con.0028	fig|1218315.22.peg.2910	9884	10708	825	+	PLF_234_00004609	PGF_04004336	274	Transcriptional regulator of rhamnose utilization, DeoR family
Region 9	1.21832e+06	1218315.22.con.0028	fig|1218315.22.peg.2911	10750	11745	996	+	PLF_234_00004356	PGF_04749277	331	Predicted L-rhamnose ABC transporter, substrate-binding component
Region 9	1.21832e+06	1218315.22.con.0028	fig|1218315.22.peg.2912	11879	13372	1494	+	PLF_234_00004599	PGF_06602944	497	Predicted L-rhamnose ABC transporter, ATP-binding component
Region 9	1.21832e+06	1218315.22.con.0028	fig|1218315.22.peg.2913	13376	14374	999	+	PLF_234_00004601	PGF_00035607	332	Predicted L-rhamnose ABC transporter, transmembrane component 2
Region 9	1.21832e+06	1218315.22.con.0028	fig|1218315.22.peg.2914	14371	15369	999	+	PLF_234_00004600	PGF_04788541	332	Predicted L-rhamnose ABC transporter, transmembrane component 1
Region 9	1.21832e+06	1218315.22.con.0028	fig|1218315.22.peg.2915	15366	15686	321	+	PLF_234_00004580	PGF_00016202	106	L-rhamnose mutarotase (EC 5.1.3.32)
Region 9	1.21832e+06	1218315.22.con.0028	fig|1218315.22.peg.2916	15683	17047	1365	+	PLF_234_00004603	PGF_00048284	454	Rhamnulokinase RhaK in alpha-proteobacteria (EC 2.7.1.5)
Region 10	1.21832e+06	1218315.22.con.0036	fig|1218315.22.peg.2981	253	2085	1833	-	PLF_234_00005545	PGF_00295036	610	hypothetical protein	26701
Region 10	1.21832e+06	1218315.22.con.0036	fig|1218315.22.peg.2982	2082	3071	990	-	PLF_234_00005271	PGF_00414085	329	transposition protein, putative
Region 10	1.21832e+06	1218315.22.con.0036	fig|1218315.22.peg.2983	3086	5302	2217	-	PLF_234_00005270	PGF_08225224	738	hypothetical protein
Region 10	1.21832e+06	1218315.22.con.0036	fig|1218315.22.peg.2984	5342	5827	486	-	PLF_234_00005684	PGF_00075384	161	hypothetical protein
Region 10	1.21832e+06	1218315.22.con.0036	fig|1218315.22.peg.2985	7092	7442	351	+	PLF_234_00007043	PGF_05076974	116	hypothetical protein
Region 10	1.21832e+06	1218315.22.con.0036	fig|1218315.22.peg.2986	7464	8054	591	+	PLF_234_00006649	PGF_06117294	196	hypothetical protein
Region 10	1.21832e+06	1218315.22.con.0036	fig|1218315.22.peg.2987	8551	9369	819	-	PLF_234_00005653	PGF_08110071	272	hypothetical protein
Region 10	1.21832e+06	1218315.22.con.0036	fig|1218315.22.peg.2988	9795	10577	783	-	PLF_234_00006731	PGF_06132074	260	hypothetical protein
Region 10	1.21832e+06	1218315.22.con.0036	fig|1218315.22.peg.2989	10961	11851	891	-	PLF_234_00005269	PGF_08225224	296	hypothetical protein
Region 10	1.21832e+06	1218315.22.con.0036	fig|1218315.22.peg.2990	11867	12733	867	-	PLF_234_00005268	PGF_06451716	288	Chromosome (plasmid) partitioning protein ParB
Region 10	1.21832e+06	1218315.22.con.0036	fig|1218315.22.peg.2991	12733	14259	1527	-	PLF_234_00006608	PGF_00047119	508	Recombinase
Region 10	1.21832e+06	1218315.22.con.0036	fig|1218315.22.peg.2992	14358	14702	345	+	PLF_234_00005731	PGF_07608997	114	FIG00989848: hypothetical protein
Region 10	1.21832e+06	1218315.22.con.0036	fig|1218315.22.peg.2993	14957	15343	387	+	PLF_234_00007085	PGF_05277310	128	hypothetical protein
Region 10	1.21832e+06	1218315.22.con.0036	fig|1218315.22.peg.2994	15391	15756	366	+	PLF_234_00007014	PGF_04492372	121	hypothetical protein
Region 10	1.21832e+06	1218315.22.con.0036	fig|1218315.22.peg.2995	15891	17819	1929	-	PLF_234_00005544	PGF_07586861	642	Cell division-associated, ATP-dependent zinc metalloprotease FtsH
Region 10	1.21832e+06	1218315.22.con.0036	fig|1218315.22.peg.2996	17915	18184	270	-	PLF_234_00006362	PGF_01033389	89	hypothetical protein
Region 10	1.21832e+06	1218315.22.con.0036	fig|1218315.22.peg.2997	18250	18846	597	-	PLF_234_00006857	PGF_01032787	198	hypothetical protein
Region 10	1.21832e+06	1218315.22.con.0036	fig|1218315.22.peg.2998	19033	19548	516	-	PLF_234_00006675	PGF_05226984	171	hypothetical protein
Region 10	1.21832e+06	1218315.22.con.0036	fig|1218315.22.peg.2999	19679	19885	207	+	PLF_234_00007051	PGF_04894915	68	hypothetical protein
Region 10	1.21832e+06	1218315.22.con.0036	fig|1218315.22.peg.3000	20065	20244	180	-			59	hypothetical protein
Region 10	1.21832e+06	1218315.22.con.0036	fig|1218315.22.peg.3001	20234	20836	603	-	PLF_234_00007100	PGF_05991032	200	hypothetical protein
Region 10	1.21832e+06	1218315.22.con.0036	fig|1218315.22.peg.3002	20981	21703	723	-	PLF_234_00006980	PGF_05841372	240	hypothetical protein
Region 10	1.21832e+06	1218315.22.con.0036	fig|1218315.22.peg.3003	21749	22477	729	-	PLF_234_00006869	PGF_03033259	242	Serine/threonine protein phosphatase (EC 3.1.3.16)
Region 10	1.21832e+06	1218315.22.con.0036	fig|1218315.22.peg.3004	22575	23954	1380	-	PLF_234_00005267	PGF_03696160	459	Phage protein
Region 10	1.21832e+06	1218315.22.con.0036	fig|1218315.22.peg.3005	24184	25644	1461	-	PLF_234_00005266	PGF_00034367	486	Piwi domain protein
Region 10	1.21832e+06	1218315.22.con.0036	fig|1218315.22.peg.3006	25635	26954	1320	-	PLF_234_00005265	PGF_08225224	439	hypothetical protein
Region 11	1.21832e+06	1218315.22.con.0036	fig|1218315.22.peg.3067	89967	90149	183	+	PLF_234_00006021	PGF_01033053	60	hypothetical protein	1661
Region 11	1.21832e+06	1218315.22.con.0036	fig|1218315.22.peg.3068	90423	90719	297	-	PLF_234_00005264	PGF_04718052	98	Antitoxin HigA
Region 11	1.21832e+06	1218315.22.con.0036	fig|1218315.22.peg.3069	90732	91013	282	-	PLF_234_00005263	PGF_04692091	93	Toxin HigB
Region 11	1.21832e+06	1218315.22.con.0036	fig|1218315.22.peg.3070	91255	91464	210	+			69	hypothetical protein
region 11	1.21832e+06	1218315.22.con.0036	fig|1218315.22.rna.51	91555	91628	74	-				tRNA-Cys-GCA
Region 12	1.21832e+06	1218315.22.con.0036	fig|1218315.22.rna.52	123522	123597	76	+				tRNA-Lys-TTT	3779
Region 12	1.21832e+06	1218315.22.con.0036	fig|1218315.22.peg.3100	123668	124585	918	-	PLF_234_00005572	PGF_08225224	305	Integrase
Region 12	1.21832e+06	1218315.22.con.0036	fig|1218315.22.peg.3101	124653	124862	210	-	PLF_234_00007024	PGF_04719829	69	hypothetical protein
Region 12	1.21832e+06	1218315.22.con.0036	fig|1218315.22.peg.3102	124864	125337	474	-	PLF_234_00007094	PGF_02619626	157	hypothetical protein
Region 12	1.21832e+06	1218315.22.con.0036	fig|1218315.22.peg.3103	125337	126446	1110	-	PLF_234_00008245	PGF_08225224	369	Putative phage recombinational DNA repair protein RecT (ACLAME 71)
Region 12	1.21832e+06	1218315.22.con.0036	fig|1218315.22.peg.3104	126653	126922	270	+	PLF_234_00004699	PGF_02617510	89	hypothetical protein
Region 12	1.21832e+06	1218315.22.con.0036	fig|1218315.22.peg.3105	126922	127119	198	+	PLF_234_00006876	PGF_07733986	65	hypothetical protein
Region 12	1.21832e+06	1218315.22.con.0036	fig|1218315.22.peg.3106	127122	127301	180	+	PLF_234_00007106	PGF_05128433	59	hypothetical protein
Region 13	1.21832e+06	1218315.22.con.0009	fig|1218315.22.peg.1557	205073	205255	183	-	PLF_234_00007099	PGF_06541073	60	hypothetical protein	31137
Region 13	1.21832e+06	1218315.22.con.0009	fig|1218315.22.peg.1558	205604	205987	384	+	PLF_234_00006641	PGF_06624641	127	hypothetical protein
Region 13	1.21832e+06	1218315.22.con.0009	fig|1218315.22.peg.1559	206013	206894	882	+	PLF_234_00004350	PGF_01000105	293	Mobile element protein
Region 13	1.21832e+06	1218315.22.con.0009	fig|1218315.22.peg.1560	206903	207037	135	-			44	hypothetical protein
Region 13	1.21832e+06	1218315.22.con.0009	fig|1218315.22.peg.1561	207278	207955	678	+	PLF_234_00005042	PGF_09666309	225	Two-component transcriptional response regulator, LuxR family
Region 13	1.21832e+06	1218315.22.con.0009	fig|1218315.22.peg.1562	207952	209814	1863	+	PLF_234_00005290	PGF_10350760	620	Two-component system sensor histidine kinase
Region 13	1.21832e+06	1218315.22.con.0009	fig|1218315.22.peg.1563	210180	210317	138	+			45	hypothetical protein
Region 13	1.21832e+06	1218315.22.con.0009	fig|1218315.22.peg.1564	210352	223443	13092	+	PLF_234_00004635	PGF_08225224	4363	hypothetical protein
Region 13	1.21832e+06	1218315.22.con.0009	fig|1218315.22.peg.1565	223614	223757	144	-	PLF_234_00004588	PGF_00061644	47	Insertion element IS401 (Burkholderia multivorans) transposase
Region 13	1.21832e+06	1218315.22.con.0009	fig|1218315.22.peg.1566	223930	224751	822	+	PLF_234_00004559	PGF_02347142	273	ABC-type Fe3+-siderophore transport system, ATPase component
Region 13	1.21832e+06	1218315.22.con.0009	fig|1218315.22.peg.1567	224898	225956	1059	-	PLF_234_00004566	PGF_03101221	352	COG4779: ABC-type enterobactin transport system, permease component
Region 13	1.21832e+06	1218315.22.con.0009	fig|1218315.22.peg.1568	225953	227008	1056	-	PLF_234_00004821	PGF_08225224	351	hypothetical protein
Region 13	1.21832e+06	1218315.22.con.0009	fig|1218315.22.peg.1569	227012	227962	951	-	PLF_234_00004574	PGF_00004447	316	Ferric enterobactin-binding periplasmic protein FepB (TC 3.A.1.14.2)
Region 13	1.21832e+06	1218315.22.con.0009	fig|1218315.22.peg.1570	228098	229129	1032	-	PLF_234_00004627	PGF_01032086	343	transcriptional regulator, AraC family
Region 13	1.21832e+06	1218315.22.con.0009	fig|1218315.22.peg.1571	229292	231487	2196	+	PLF_234_00004628	PGF_08225224	731	hypothetical protein
Region 13	1.21832e+06	1218315.22.con.0009	fig|1218315.22.peg.1572	231612	232439	828	-	PLF_234_00004700	PGF_01032135	275	IroE protein
Region 13	1.21832e+06	1218315.22.con.0009	fig|1218315.22.peg.1573	232772	233581	810	-	PLF_234_00004206	PGF_00052858	269	Site-specific DNA methylase
Region 13	1.21832e+06	1218315.22.con.0009	fig|1218315.22.peg.1574	233714	234028	315	-	PLF_234_00008046	PGF_00260866	104	hypothetical protein
Region 13	1.21832e+06	1218315.22.con.0009	fig|1218315.22.peg.1575	234025	234576	552	-	PLF_234_00005288	PGF_08225224	183	hypothetical protein
Region 13	1.21832e+06	1218315.22.con.0009	fig|1218315.22.peg.1576	234579	236210	1632	-	PLF_234_00005602	PGF_08225224	543	hypothetical protein
Region 14	1.21832e+06	1218315.22.con.0009	fig|1218315.22.peg.1577	236212	236805	594	-	PLF_234_00007970	PGF_02236310	197	hypothetical protein	34530
Region 14	1.21832e+06	1218315.22.con.0009	fig|1218315.22.peg.1578	236802	237944	1143	-	PLF_234_00007358	PGF_08225224	380	hypothetical protein
Region 14	1.21832e+06	1218315.22.con.0009	fig|1218315.22.peg.1579	237944	238399	456	-	PLF_234_00007335	PGF_02618881	151	hypothetical protein
Region 14	1.21832e+06	1218315.22.con.0009	fig|1218315.22.peg.1580	238462	238977	516	-	PLF_234_00007994	PGF_07094146	171	hypothetical protein
Region 14	1.21832e+06	1218315.22.con.0009	fig|1218315.22.peg.1581	238986	240218	1233	-	PLF_234_00007734	PGF_08225224	410	hypothetical protein
Region 14	1.21832e+06	1218315.22.con.0009	fig|1218315.22.peg.1582	240218	241468	1251	-	PLF_234_00007997	PGF_02618878	416	hypothetical protein
Region 14	1.21832e+06	1218315.22.con.0009	fig|1218315.22.peg.1583	241477	244092	2616	-	PLF_234_00007898	PGF_12886398	871	hypothetical protein
Region 14	1.21832e+06	1218315.22.con.0009	fig|1218315.22.peg.1584	244227	244691	465	-	PLF_234_00007751	PGF_07406472	154	hypothetical protein
Region 14	1.21832e+06	1218315.22.con.0009	fig|1218315.22.peg.1585	244691	245050	360	-		PGF_00356888	119	hypothetical protein
Region 14	1.21832e+06	1218315.22.con.0009	fig|1218315.22.peg.1586	245069	246565	1497	-		PGF_07117090	498	hypothetical protein
Region 14	1.21832e+06	1218315.22.con.0009	fig|1218315.22.peg.1587	246568	246795	228	-			75	hypothetical protein
Region 14	1.21832e+06	1218315.22.con.0009	fig|1218315.22.peg.1588	246788	247381	594	-		PGF_02619458	197	hypothetical protein
Region 14	1.21832e+06	1218315.22.con.0009	fig|1218315.22.peg.1589	247383	247811	429	-		PGF_02619620	142	hypothetical protein
Region 14	1.21832e+06	1218315.22.con.0009	fig|1218315.22.peg.1590	247891	248385	495	-	PLF_234_00007624	PGF_02618877	164	hypothetical protein
Region 14	1.21832e+06	1218315.22.con.0009	fig|1218315.22.peg.1591	248491	248817	327	-	PLF_234_00008282	PGF_09916471	108	hypothetical protein
Region 14	1.21832e+06	1218315.22.con.0009	fig|1218315.22.peg.1592	248907	249800	894	-	PLF_234_00007256	PGF_12920145	297	Phage major capsid protein
Region 14	1.21832e+06	1218315.22.con.0009	fig|1218315.22.peg.1593	249814	250206	393	-		PGF_02619678	130	hypothetical protein
Region 14	1.21832e+06	1218315.22.con.0009	fig|1218315.22.peg.1594	250206	251240	1035	-		PGF_02236186	344	hypothetical protein
Region 14	1.21832e+06	1218315.22.con.0009	fig|1218315.22.peg.1595	251309	251806	498	-		PGF_00178476	165	hypothetical protein
Region 14	1.21832e+06	1218315.22.con.0009	fig|1218315.22.peg.1596	251803	252495	693	-		PGF_08225224	230	hypothetical protein
Region 14	1.21832e+06	1218315.22.con.0009	fig|1218315.22.peg.1597	252609	254189	1581	-		PGF_12767758	526	hypothetical protein
Region 14	1.21832e+06	1218315.22.con.0009	fig|1218315.22.peg.1598	254189	255529	1341	-		PGF_00389737	446	Phage terminase, large subunit Mup28, E
Region 14	1.21832e+06	1218315.22.con.0009	fig|1218315.22.peg.1599	255529	256104	576	-		PGF_02619481	191	hypothetical protein
Region 14	1.21832e+06	1218315.22.con.0009	fig|1218315.22.peg.1600	256111	256416	306	-	PLF_234_00007336	PGF_02619830	101	hypothetical protein
Region 14	1.21832e+06	1218315.22.con.0009	fig|1218315.22.peg.1601	256419	256736	318	-	PLF_234_00007230	PGF_07153952	105	hypothetical protein
Region 14	1.21832e+06	1218315.22.con.0009	fig|1218315.22.peg.1602	256736	256963	228	-	PLF_234_00007932	PGF_07334264	75	Phage TraR/YbiI family protein
Region 14	1.21832e+06	1218315.22.con.0009	fig|1218315.22.peg.1603	256963	257148	186	-	PLF_234_00007829	PGF_02617782	61	hypothetical protein
Region 14	1.21832e+06	1218315.22.con.0009	fig|1218315.22.peg.1604	257165	257572	408	-		PGF_02617433	135	hypothetical protein
Region 14	1.21832e+06	1218315.22.con.0009	fig|1218315.22.peg.1605	257569	257835	267	-		PGF_02617434	88	hypothetical protein
Region 14	1.21832e+06	1218315.22.con.0009	fig|1218315.22.peg.1606	257832	258668	837	-		PGF_08406542	278	Phage endolysin
Region 14	1.21832e+06	1218315.22.con.0009	fig|1218315.22.peg.1607	258786	259172	387	-	PLF_234_00008273	PGF_12339830	128	hypothetical protein
Region 14	1.21832e+06	1218315.22.con.0009	fig|1218315.22.peg.1608	259169	259387	219	-		PGF_08544381	72	hypothetical protein
Region 14	1.21832e+06	1218315.22.con.0009	fig|1218315.22.peg.1609	259465	259773	309	+			102	hypothetical protein
Region 14	1.21832e+06	1218315.22.con.0009	fig|1218315.22.peg.1610	259842	260483	642	-		PGF_03337656	213	Phage protein Mup16, GemA
Region 14	1.21832e+06	1218315.22.con.0009	fig|1218315.22.peg.1611	260485	260862	378	-		PGF_02619506	125	hypothetical protein
Region 14	1.21832e+06	1218315.22.con.0009	fig|1218315.22.peg.1612	260859	261395	537	-		PGF_08225224	178	hypothetical protein
Region 14	1.21832e+06	1218315.22.con.0009	fig|1218315.22.peg.1613	261392	261673	282	-	PLF_234_00007788	PGF_08225224	93	hypothetical protein
Region 14	1.21832e+06	1218315.22.con.0009	fig|1218315.22.peg.1614	261670	262104	435	-	PLF_234_00008261	PGF_11638338	144	hypothetical protein
Region 14	1.21832e+06	1218315.22.con.0009	fig|1218315.22.peg.1615	262114	262779	666	-	PLF_234_00007328	PGF_08225224	221	hypothetical protein
Region 14	1.21832e+06	1218315.22.con.0009	fig|1218315.22.peg.1616	262799	263068	270	-	PLF_234_00007461	PGF_07217009	89	hypothetical protein
Region 14	1.21832e+06	1218315.22.con.0009	fig|1218315.22.peg.1617	263071	263454	384	-		PGF_02619697	127	hypothetical protein
Region 14	1.21832e+06	1218315.22.con.0009	fig|1218315.22.peg.1618	263451	264077	627	-		PGF_02619443	208	hypothetical protein
Region 14	1.21832e+06	1218315.22.con.0009	fig|1218315.22.peg.1619	264077	264841	765	-		PGF_02618872	254	hypothetical protein
Region 14	1.21832e+06	1218315.22.con.0009	fig|1218315.22.peg.1620	264908	267163	2256	-		PGF_08225224	751	hypothetical protein
Region 14	1.21832e+06	1218315.22.con.0009	fig|1218315.22.peg.1621	267166	267621	456	-	PLF_234_00007353	PGF_02618870	151	hypothetical protein
Region 14	1.21832e+06	1218315.22.con.0009	fig|1218315.22.peg.1622	267621	268454	834	-	PLF_234_00007899	PGF_00119861	277	hypothetical protein
Region 14	1.21832e+06	1218315.22.con.0009	fig|1218315.22.peg.1623	268463	268648	186	-			61	hypothetical protein
Region 14	1.21832e+06	1218315.22.con.0009	fig|1218315.22.peg.1624	268864	269052	189	-			62	hypothetical protein
Region 14	1.21832e+06	1218315.22.con.0009	fig|1218315.22.peg.1625	269052	269204	153	-	PLF_234_00005045	PGF_01032378	50	hypothetical protein
Region 14	1.21832e+06	1218315.22.con.0009	fig|1218315.22.peg.1626	269204	269518	315	-	PLF_234_00006575	PGF_01032300	104	hypothetical protein
Region 14	1.21832e+06	1218315.22.con.0009	fig|1218315.22.peg.1627	269916	270242	327	-			108	hypothetical protein
Region 14	1.21832e+06	1218315.22.con.0009	fig|1218315.22.rna.25	270667	270742	76	-				tRNA-Thr-CGT
Region 15	1.21832e+06	1218315.22.con.0004	fig|1218315.22.rna.10	52	128	77	+				tRNA-Met-CAT	16296
Region 15	1.21832e+06	1218315.22.con.0004	fig|1218315.22.peg.522	655	4377	3723	-	PLF_234_00004639	PGF_08225224	1240	hypothetical protein
Region 15	1.21832e+06	1218315.22.con.0004	fig|1218315.22.peg.523	4542	9842	5301	-	PLF_234_00004630	PGF_08225224	1766	hypothetical protein
Region 15	1.21832e+06	1218315.22.con.0004	fig|1218315.22.peg.524	10085	10177	93	-			30	hypothetical protein
Region 15	1.21832e+06	1218315.22.con.0004	fig|1218315.22.peg.525	10213	10326	114	+	PLF_234_00004426	PGF_07493179	37	hypothetical protein
Region 15	1.21832e+06	1218315.22.con.0004	fig|1218315.22.peg.526	10953	15284	4332	-	PLF_234_00006716	PGF_08225224	1443	hypothetical protein
Region 15	1.21832e+06	1218315.22.con.0004	fig|1218315.22.peg.527	15982	16113	132	-			43	hypothetical protein
Region 15	1.21832e+06	1218315.22.con.0004	fig|1218315.22.rna.11	16259	16348	90	-				tRNA-Ser-GGA
Region 16	1.21832e+06	1218315.22.con.0004	fig|1218315.22.peg.545	32067	32279	213	+			70	FIG00451836: hypothetical protein	31422
Region 16	1.21832e+06	1218315.22.con.0004	fig|1218315.22.peg.546	32455	33792	1338	+	PLF_234_00004198	PGF_00424054	445	EXOPOLYSACCHARIDE PRODUCTION PROTEIN EXOQ
Region 16	1.21832e+06	1218315.22.con.0004	fig|1218315.22.peg.547	33853	35109	1257	+	PLF_234_00005553	PGF_00254421	418	FIG00452104: hypothetical protein
Region 16	1.21832e+06	1218315.22.con.0004	fig|1218315.22.peg.548	35112	36320	1209	-	PLF_234_00000250	PGF_07440470	402	Exoenzymes regulatory protein AepA precursor
Region 16	1.21832e+06	1218315.22.con.0004	fig|1218315.22.peg.549	36420	38456	2037	-	PLF_234_00004556	PGF_00909019	678	2,4-dienoyl-CoA reductase [NADPH] (EC 1.3.1.34)
Region 16	1.21832e+06	1218315.22.con.0004	fig|1218315.22.peg.550	38604	39233	630	+	PLF_234_00004610	PGF_07182652	209	Transcriptional regulator, AcrR family
Region 16	1.21832e+06	1218315.22.con.0004	fig|1218315.22.peg.551	39256	40050	795	+	PLF_234_00004825	PGF_07609122	264	Pyrroline-5-carboxylate reductase (EC 1.5.1.2)
Region 16	1.21832e+06	1218315.22.con.0004	fig|1218315.22.peg.552	40047	41114	1068	+	PLF_234_00004824	PGF_02251248	355	Glycine betaine/L-proline transport substrate-binding protein ProX (TC 3.A.1.12.1)
Region 16	1.21832e+06	1218315.22.con.0004	fig|1218315.22.peg.553	41219	42106	888	+	PLF_234_00004823	PGF_00886151	295	Glycine betaine/L-proline transport system permease protein ProW (TC 3.A.1.12.1)
Region 16	1.21832e+06	1218315.22.con.0004	fig|1218315.22.peg.554	42099	43136	1038	+	PLF_234_00004822	PGF_01477459	345	Glycine betaine/L-proline transport ATP-binding protein ProV (TC 3.A.1.12.1)
Region 16	1.21832e+06	1218315.22.con.0004	fig|1218315.22.peg.555	43214	45199	1986	+	PLF_234_00004594	PGF_00028738	661	Oxidoreductase, FMN-binding/pyridine nucleotide-disulfide oxidoreductase
Region 16	1.21832e+06	1218315.22.con.0004	fig|1218315.22.peg.556	45200	46183	984	+	PLF_234_00004702	PGF_08225224	327	Malate dehydrogenase (EC 1.1.1.37)
Region 16	1.21832e+06	1218315.22.con.0004	fig|1218315.22.peg.557	46328	46462	135	-		PGF_01000105	44	Mobile element protein
Region 16	1.21832e+06	1218315.22.con.0004	fig|1218315.22.peg.558	46463	46693	231	+			76	hypothetical protein
Region 16	1.21832e+06	1218315.22.con.0004	fig|1218315.22.peg.559	46722	46979	258	+	PLF_234_00005291	PGF_08225224	85	hypothetical protein
Region 16	1.21832e+06	1218315.22.con.0004	fig|1218315.22.peg.560	47053	47967	915	+	PLF_234_00004611	PGF_09978608	304	Transposase
Region 16	1.21832e+06	1218315.22.con.0004	fig|1218315.22.peg.561	47926	48216	291	-	PLF_234_00003137	PGF_01000105	96	Mobile element protein
Region 16	1.21832e+06	1218315.22.con.0004	fig|1218315.22.peg.562	48312	48680	369	-	PLF_234_00003202	PGF_01000105	122	Mobile element protein
Region 16	1.21832e+06	1218315.22.con.0004	fig|1218315.22.peg.563	48916	49794	879	-	PLF_234_00005587	PGF_07987589	292	Transcriptional regulator, LysR family
Region 16	1.21832e+06	1218315.22.con.0004	fig|1218315.22.peg.564	49900	51003	1104	+	PLF_234_00004910	PGF_08225224	367	Muconate cycloisomerase (EC 5.5.1.1)
Region 16	1.21832e+06	1218315.22.con.0004	fig|1218315.22.peg.565	51141	51263	123	-		PGF_01000105	40	Mobile element protein
Region 16	1.21832e+06	1218315.22.con.0004	fig|1218315.22.peg.566	51557	51814	258	-	PLF_234_00000017	PGF_01000105	85	Mobile element protein
Region 16	1.21832e+06	1218315.22.con.0004	fig|1218315.22.peg.567	51998	52903	906	+	PLF_234_00004833	PGF_07987589	301	Transcriptional regulator, LysR family
Region 16	1.21832e+06	1218315.22.con.0004	fig|1218315.22.peg.568	53463	54890	1428	+	PLF_234_00004558	PGF_02417835	475	4-aminobutyraldehyde dehydrogenase (EC 1.2.1.19)
Region 16	1.21832e+06	1218315.22.con.0004	fig|1218315.22.peg.569	54895	55686	792	+	PLF_234_00002250	PGF_10523225	263	L-amino acid ABC transporter (Glu/Asp/His/...), ATP-binding protein AapP
Region 16	1.21832e+06	1218315.22.con.0004	fig|1218315.22.peg.570	55721	56542	822	+	PLF_234_00006696	PGF_05873585	273	ABC transporter, substrate-binding protein (cluster 3, basic aa/glutamine/opines)
Region 16	1.21832e+06	1218315.22.con.0004	fig|1218315.22.peg.571	56669	57949	1281	+	PLF_234_00004607	PGF_00053115	426	Small molecule metabolism
Region 16	1.21832e+06	1218315.22.con.0004	fig|1218315.22.peg.572	58048	59019	972	+	PLF_234_00004577	PGF_07804709	323	ABC transporter, permease protein (cluster 3, basic aa/glutamine/opines)
Region 16	1.21832e+06	1218315.22.con.0004	fig|1218315.22.peg.573	59102	62032	2931	+	PLF_234_00004561	PGF_02771149	976	Aminotransferase, class III
Region 16	1.21832e+06	1218315.22.con.0004	fig|1218315.22.peg.574	62169	63206	1038	+	PLF_234_00004711	PGF_01032144	345	N-acetyl-L,L-diaminopimelate deacetylase (EC 3.5.1.47)
Region 16	1.21832e+06	1218315.22.con.0004	fig|1218315.22.peg.575	63325	63489	165	-	PLF_234_00000036	PGF_03892391	54	Transposase
Region 17	1.21832e+06	1218315.22.con.0026	fig|1218315.22.peg.2862	36035	37624	1590	+	PLF_234_00004569	PGF_00915037	529	Oxidoreductase, GMC family	9274
Region 17	1.21832e+06	1218315.22.con.0026	fig|1218315.22.peg.2863	37698	38942	1245	+	PLF_234_00004625	PGF_00412288	414	ABC transporter, substrate-binding protein (cluster 4, leucine/isoleucine/valine/benzoate)
Region 17	1.21832e+06	1218315.22.con.0026	fig|1218315.22.peg.2864	39051	39917	867	+	PLF_234_00004578	PGF_06868199	288	Branched-chain amino acid ABC transporter, permease protein LivH (TC 3.A.1.4.1)
Region 17	1.21832e+06	1218315.22.con.0026	fig|1218315.22.peg.2865	39914	40942	1029	+	PLF_234_00004819	PGF_08225224	342	hypothetical protein
Region 17	1.21832e+06	1218315.22.con.0026	fig|1218315.22.peg.2866	40939	41643	705	+	PLF_234_00004692	PGF_05119212	234	Branched-chain amino acid transport ATP-binding protein LivG (TC 3.A.1.4.1)
Region 17	1.21832e+06	1218315.22.con.0026	fig|1218315.22.peg.2867	41643	42359	717	+	PLF_234_00004693	PGF_07423789	238	Branched-chain amino acid transport ATP-binding protein LivF (TC 3.A.1.4.1)
Region 17	1.21832e+06	1218315.22.con.0026	fig|1218315.22.peg.2868	42364	43317	954	+		PGF_07423789	317	Transcriptional regulator, AraC family
Region 17	1.21832e+06	1218315.22.con.0026	fig|1218315.22.peg.2869	43335	43727	393	-	PLF_234_00004695	PGF_01697189	130	hypothetical protein
Region 17	1.21832e+06	1218315.22.con.0026	fig|1218315.22.peg.2870	43727	44509	783	-	PLF_234_00004585	PGF_03139040	260	MoaF protein precursor
Region 17	1.21832e+06	1218315.22.con.0026	fig|1218315.22.peg.2871	44521	45309	789	-	PLF_234_00004820	PGF_10532194	262	Oxidoreductase, short-chain dehydrogenase/reductase family
